# Supplementary material for: Population Dynamics and Tree Damage of the Invasive Chestnut Gall Wasp, Dryocosmus kuriphilus, in Its Southernmost European Distributional Range
Source: Insects. 2021 Oct 2;12(10):900. doi: 10.3390/insects12100900 (PMC8540839; doi:10.3390/insects12100900)
Supplement: Supplementary file 1 [file insects-12-00900-s001.zip]

Archive with 6 entries (6 files):
- Supplementary materials/Figure S1.pdf
- Supplementary materials/Figure S2.pdf
- Supplementary materials/Figure S3.pdf
- Supplementary materials/Table S1.xlsx
- Supplementary materials/Table S2.xlsx
- Supplementary materials/Table S3.xlsx
