# Supplementary material for: Population Dynamics and Tree Damage of the Invasive Chestnut Gall Wasp, Dryocosmus kuriphilus, in Its Southernmost European Distributional Range
Source: Insects. 2021 Oct 2;12(10):900. doi: 10.3390/insects12100900 (PMC8540839; doi:10.3390/insects12100900)
Supplement: Supplementary file 1 [file insects-12-00900-s001.zip › Supplementary materials/Table S1.xlsx]

## Sheet: Hoja1
Explanatory variable	Individuals across development stages and per bud 2016-2017		Individuals across development stages and per bud 2017-2018		L1 / bud		Egg-to-L1 survival		Egg-to-adult survival
	t	P	t	P	t	P	t	P	t	P
Locality
Igualeja vs. Yunquera					-7.52	0.014
Igualeja vs. Ojén					-5.95	0.028	5.14	0.042	5.31	0.038
Igualeja vs. Júzcar	-3.81	0.0021			-5.63	0.032
Júzcar vs. Ojén	3.02	0.019
Júzcar vs. Yunquera	3.63	0.0036
Locality | Sampling date
Igualeja vs. Yunquera			-2.94	0.027
Locality | Cumulative ºC
Period
2016-2017 vs. 2017-2018					-6.29	0.0081
