# Supplementary material for: Population Dynamics and Tree Damage of the Invasive Chestnut Gall Wasp, Dryocosmus kuriphilus, in Its Southernmost European Distributional Range
Source: Insects. 2021 Oct 2;12(10):900. doi: 10.3390/insects12100900 (PMC8540839; doi:10.3390/insects12100900)
Supplement: Supplementary file 1 [file insects-12-00900-s001.zip › Supplementary materials/Table S2.xlsx]

## Sheet: Hoja1
Explanatory variable	Individuals/trap/day		Individuals/trap
	t	P	t	P
Year x Locality x Date
Locality
Ojén vs. Yunquera	-4.37	0.0002
Parauta vs. Yunquera	-3.92	0.0015
Year | Sampling date
Year x Locality x Cumulative ºC
Locality
Ojén vs. Yunquera	-3.74	0.0029
Igualeja vs. Yunquera	-3.12	0.023
Year | Cumulative ºC
Year x Cumulative °C + Locality x Cumulative °C
Locality
