# Supplementary material for: Population Dynamics and Tree Damage of the Invasive Chestnut Gall Wasp, Dryocosmus kuriphilus, in Its Southernmost European Distributional Range
Source: Insects. 2021 Oct 2;12(10):900. doi: 10.3390/insects12100900 (PMC8540839; doi:10.3390/insects12100900)
Supplement: Supplementary file 1 [file insects-12-00900-s001.zip › Supplementary materials/Table S3.xlsx]

## Sheet: Hoja1
Explanatory variable	Sprouts with galls		Galls per sprout
	t	P	t	P
Year
2017 vs. 2019			6.00	<0.0001
2017 vs. 2020			4.65	0.0001
2018 vs. 2019			6.14	<0.0001
2018 vs. 2020			4.28	0.0004
Locality
Igualeja vs. Ojén			-3.18	0.009
Igualeja vs. Yunquera			-3.63	0.002
Year | Locality
Júzcar 2017 vs. 2019	6.09	<0.0001
Ojén 2015 vs. 2019	3.56	0.006
Ojén 2016 vs. 2019	5.09	<0.0001
Ojén 2017 vs. 2019	4.71	0.0001
Ojén 2018 vs. 2019	5.96	<0.0001
Ojén 2018 vs. 2020	3.30	0.014
Yunquera 2017 vs. 2020	3.06	0.029
Yunquera 2018 vs. 2020	4.64	0.0001
Locality | Year
2018: Igualeja vs. Ojén	-4.20	0.0002
2018: Igualeja vs. Yunquera	-4.09	0.0004
2018: Júzcar vs. Ojén	-3.09	0.012
2018: Júzcar vs. Yunquera	-2.98	0.016
2019: Igualeja vs. Yunquera	-3.44	0.003
2019: Júzcar vs. Yunquera	-2.82	0.026
2019: Ojén vs. Yunquera	-3.53	0.002
